# Supplementary material for: Whey Protein Supplementation Combined with Exercise on Muscle Protein Synthesis and the AKT/mTOR Pathway in Healthy Adults: A Systematic Review and Meta-Analysis
Source: Nutrients. 2025 Aug 8;17(16):2579. doi: 10.3390/nu17162579 (PMC12389377; doi:10.3390/nu17162579)
Supplement: Supplementary file 1 [file nutrients-17-02579-s001.zip]

Archive with 1 entries (1 files):
- nutrients-3758353-supplementary.pdf
